# Supplementary material for: Effects of Differences of Breakfast Styles, Such as Japanese and Western Breakfasts, on Eating Habits
Source: Nutrients. 2022 Dec 2;14(23):5143. doi: 10.3390/nu14235143 (PMC9740526; doi:10.3390/nu14235143)
Supplement: Supplementary file 1 [file nutrients-14-05143-s001.zip]

Archive with 6 entries (6 files):
- Supplemental Figure1-revised.pptx
- Supplemental Table1_1026-revised.pptx
- Supplemental Table2_1026-revised.pptx
- Supplemental Table3_1026-revised.pptx
- Supplemental Table4_1026-revised.pptx
- Supplemental Table5_1026-revised.pptx
